# Supplementary material for: Factors influencing dialysis withdrawal: a scoping review
Source: BMC Nephrol. 2018 Apr 24;19:96. doi: 10.1186/s12882-018-0894-5 (PMC5921369; doi:10.1186/s12882-018-0894-5)
Supplement: Supplementary file 1 — Table S1. PubMed Search. (XLSX 8 kb) [file 12882_2018_894_MOESM1_ESM.xlsx]

## Sheet: Sheet1
	Additional Table 1: PubMed Search
	Search Strategy	Results (n = )
	Search (withdraw* [tiab] or stop [tiab] or opt out [tiab] or discontinu* [tiab] or cessation* [tiab] or attrition [tiab] or treatment refusal [tiab] or withholding treatment [mesh:noexp]) AND (Dialysis* [tiab] OR Hemodialysis [tiab] OR haemodialysis [tiab] OR Dialysis[mesh:noexp] OR Renal dialysis [mesh]) Sort by: Relevance Filters: Publication date from 1997/01/01 to 2016/12/31; English	2452
