# Supplementary material for: Factors influencing dialysis withdrawal: a scoping review
Source: BMC Nephrol. 2018 Apr 24;19:96. doi: 10.1186/s12882-018-0894-5 (PMC5921369; doi:10.1186/s12882-018-0894-5)
Supplement: Supplementary file 2 — Table S2. Embase Search. (XLSX 8 kb) [file 12882_2018_894_MOESM2_ESM.xlsx]

## Sheet: Sheet1
	Additional Table 2: Embase Search
	Step	Search Strategy	Results (n = )
	1	dialysis/ or Dialysis.mp.	157592
	2	attrition.mp.	13016
	3	withdraw$.mp.	312090
	4	stop$.mp.	173288
	5	discontinue$.mp.	73799
	6	cessation$.mp.	108646
	7	exp treatment refusal/	16096
	8	withholding treatment.mp.	423
	9	opt out.mp.	1695
	10	2 or 3 or 4 or 5 or 6 or 7 or 8 or 9	642976
	11	1 and 10	6402
	12	limit 11 to (english language and yr="1997 - 2016")	4867
