# Supplementary material for: Factors influencing dialysis withdrawal: a scoping review
Source: BMC Nephrol. 2018 Apr 24;19:96. doi: 10.1186/s12882-018-0894-5 (PMC5921369; doi:10.1186/s12882-018-0894-5)
Supplement: Supplementary file 3 — Table S3. CINAHL Search. (XLSX 9 kb) [file 12882_2018_894_MOESM3_ESM.xlsx]

## Sheet: Sheet1
	Additional Table 3: CINAHL Search
	Step	Search Strategy	Results ( n =)
	1	MM ( dialysis or hemodialysis or haemodialysis ) OR MW ( dialysis or hemodialysis or haemodialysis ) OR TI ( dialysis or hemodialysis or haemodialysis ) OR AB ( dialysis or hemodialysis or haemodialysis )	17464
	2	TI attrition OR AB attrition	2502
	3	TI withdraw* OR AB withdraw*	10892
	4	TI stop* OR AB stop*	14515
	5	TI discontinue* OR AB discontinue*	5007
	6	TI cessation* OR AB cessation*	11425
	7	TI treatment refusal OR AB treatment refusal	282
	8	TI withholding treatment OR AB withholding treatment	272
	9	TI opt out OR AB opt out	483
	10	2 OR 3 OR 4 OR 5 OR 6 OR 7 OR 8 OR 9	42673
	11	1 AND 10	338
	12	11 limited to Published Date: 19970101-20161231; English Language	300
